# Supplementary material for: How to Conduct International Geriatric Rehabilitation Research?
Source: J Clin Med. 2023 Jan 26;12(3):951. doi: 10.3390/jcm12030951 (PMC9917925; doi:10.3390/jcm12030951)
Supplement: Supplementary file 1 [file jcm-12-00951-s001.zip]

Archive with 1 entries (1 files):
- jcm-2139789-supplementary.pdf
